# Supplementary material for: Analysis of patients’ request to switch from a generic drug to the original drug in external prescriptions
Source: J Pharm Health Care Sci. 2020 Dec 4;6:27. doi: 10.1186/s40780-020-00180-w (PMC7716439; doi:10.1186/s40780-020-00180-w)
Supplement: Supplementary file 3 — Additional file 3: Table S2. Data set of the manuscript [file 40780_2020_180_MOESM3_ESM.xlsx]

## Sheet: Data
							Reasons for requesting to switch from generic drugs to original drugs
	Original drug	Active ingredient	Dosage form	Therapeutic category	The number of patients prescribed each generic drug during the survey period	The number of patients who desired to switch to the original drug	Decreased effectiveness	Adverse event	Uncomfortable to use	The patient felt the generic drug was not suitable for them	Negative experience with the use of another (generic) drug in the past	Medication-related problems	Patient's desire with no reason given	Physician's instruction	Date when generic drug was adopted
	Acrinol disinfectant solution	acrinol solution	solution	Agents for the epidermis	2	0	0	0	0	0	0	0	0	0	2015-06-09
	Adalat® capsule	nifedipine	capsules	Cardiovascular agents	37	1	0	0	0	0	0	0	0	1	2014-08-04
	Adalat® CR	nifedipine	tablets	Cardiovascular agents	1351	25	0	5	2	0	3	0	11	4	2014-08-04
	Adalat® L	nifedipine	tablets	Cardiovascular agents	156	2	0	0	0	1	0	0	1	0	2014-08-04
	Aldactone®-A tablets	spironolactone	tablets	Cardiovascular agents	1201	20	0	1	0	1	5	0	9	4	2015-06-09
	allegra® tablets	fexofenadine hydrochloride	tablets	Other agents (Antiallergic agents)	1883	28	1	4	1	0	1	1	19	1	2014-11-04
	Alloid G oral solution	sodium alginate	oral solution	Agents affecting digestive organs	346	4	0	1	1	0	1	0	0	1	2015-06-09
	Amlodin® OD tablets, Norvasc® tablets	amlodipine besilate	tablets	Cardiovascular agents	3182	43	1	9	0	2	5	1	15	10	2014-08-04
	Ancaron® tablets	amiodarone hydrochloride	tablets	Cardiovascular agents	144	4	0	1	0	0	1	0	0	2	2014-11-04
	ANTEBATE® ointment	betamethasone butyrate propionate	ointment	Agents for the epidermis	1597	19	2	1	0	1	1	0	12	2	2014-08-18
	ARTIST® tablets	carvedilol	tablets	Cardiovascular agents	538	9	0	0	0	0	0	0	8	1	2016-09-20
	Baktar® combination granules	sulfamethoxazole, trimethoprim	granules	Agents against pathogenic organisms and parasites	114	1	0	0	0	0	0	0	0	1	2014-07-24
	Baktar® combination tablets	sulfamethoxazole, trimethoprim	tablets	Agents against pathogenic organisms and parasites	1736	11	0	3	0	0	2	0	4	2	2014-07-24
	BASEN® OD tablets	voglibose	tablets	Agents affecting metabolism (Other agents affecting metabolism)	363	7	0	1	1	0	0	0	5	0	2015-06-09
	Bisolvon® inhalant solution	bromhexine hydrochloride	inhalant solution	Agents affecting respiratory organs	24	0	0	0	0	0	0	0	0	0	2014-08-04
	Bisolvon® syrup	bromhexine hydrochloride	syrup	Agents affecting respiratory organs	17	0	0	0	0	0	0	0	0	0	2015-06-09
	Bisolvon® tablets	bromhexine hydrochloride	tablets	Agents affecting respiratory organs	135	2	0	0	0	0	0	0	2	0	2016-02-18
	BLOPRESS® tablets	candesartan cilexetil	tablets	Cardiovascular agents	829	16	0	2	0	0	0	1	10	3	2015-06-09
	Cefzon® capsules	cefdinir	capsules	Agents against pathogenic organisms and parasites	1578	1	0	0	0	0	0	0	1	0	2014-08-04
	Cefzon® fine granules	cefdinir	fine granules	Agents against pathogenic organisms and parasites	71	0	0	0	0	0	0	0	0	0	2014-08-04
	CELLCEPT® capsules	mycophenolate mofetil	capsules	Agents affecting metabolism (Other agents affecting metabolism)	99	1	0	0	0	0	0	0	1	0	2014-11-04
	Clarith® tablets, Klaricid® tablets	clarithromycin	tablets	Agents against pathogenic organisms and parasites	1888	17	2	2	0	0	6	0	7	0	2014-11-04
	CONIEL® tablets	benidipine hydrochloride	tablets	Cardiovascular agents	302	4	0	2	0	0	0	0	2	0	2014-11-04
	COVERSYL® tablets	perindopril erbumine	tablets	Cardiovascular agents	227	3	0	0	0	0	0	0	3	0	2014-11-04
	CRAVIT® fine granules	levofloxacin hydrate	fine granules	Agents against pathogenic organisms and parasites	71	0	0	0	0	0	0	0	0	0	2016-10-13
	Cravit® ophthalmic solution	levofloxacin hydrate	ophthalmic solution	Other agents (Agents affecting sensory organs)	3337	9	2	2	1	0	1	0	2	1	2014-08-18
	CRAVIT® tablets	levofloxacin hydrate	tablets	Agents against pathogenic organisms and parasites	1420	7	0	0	0	0	2	0	4	1	2016-09-12
	Desyrel® tablets	trazodone hydrochloride	tablets	Agents affecting the central nervous system	516	9	1	1	0	0	0	0	7	0	2014-08-18
	Ferromia® tablets	sodium ferrous citrate	tablets	Agents affecting metabolism (Nutrients, tonics and alteratives)	2945	16	0	2	0	0	1	0	11	2	2014-08-18
	Flomox® fine granules	cefcapene pivoxil hydrochloride hydrate	fine granules	Agents against pathogenic organisms and parasites	115	0	0	0	0	0	0	0	0	0	2014-08-04
	Flomox® tablets	cefcapene pivoxil hydrochloride hydrate	tablets	Agents against pathogenic organisms and parasites	4797	13	1	0	0	0	4	0	7	1	2014-08-04
	FOIPAN® tablets	camostat mesilate	tablets	Agents affecting metabolism (Other agents affecting metabolism)	264	5	0	1	0	0	2	0	1	1	2014-11-04
	FUNGIZONE® oral suspension	amphotericin B	oral suspension	Agents against pathogenic organisms and parasites	83	1	0	0	1	0	0	0	0	0	2014-11-04
	GASMOTIN® powder	mosapride citrate hydrate	powder	Agents affecting digestive organs	64	1	0	0	0	0	1	0	0	0	2016-10-13
	GASMOTIN® tablets	mosapride citrate hydrate	tablets	Agents affecting digestive organs	587	5	1	1	0	0	0	0	2	1	2016-09-14
	Gaster®D powder	famotidine	powder	Agents affecting digestive organs	182	0	0	0	0	0	0	0	0	0	2014-08-18
	Gaster®D tablets	famotidine	tablets	Agents affecting digestive organs	3312	33	6	4	5	0	6	0	7	5	2014-08-18
	GENTACIN® ointment	gentamicin sulfate	ointment	Agents for the epidermis	2786	10	0	0	0	0	1	0	9	0	2014-08-04
	HACHIAZULE® gargle	sodium gualenate hydrate, sodium bicarbonate	gargle	Agents affecting respiratory organs	291	4	0	1	1	0	1	0	0	1	2015-06-09
	Harnal®D tablets	tamsulosin hydrochloride	tablets	Other agents (Agents for uro-genital and anal organs)	540	16	3	0	0	0	1	0	12	0	2015-12-09
	Hirudoid® lotion	heparinoid	lotion	Agents affecting metabolism (Agents relating to blood and body fluids)	1041	34	0	2	7	0	2	0	17	6	2015-06-09
	Hirudoid® Soft ointment	heparinoid	ointment	Agents affecting metabolism (Agents relating to blood and body fluids)	2610	42	3	2	8	0	2	2	23	2	2015-06-09
	IMIGRAN® tablets	sumatriptan succinate	tablets	Cardiovascular agents	37	2	0	0	0	0	0	0	2	0	2016-09-12
	Inteban® cream	indometacin	cream	Agents for the epidermis	342	9	3	1	1	0	0	0	3	1	2014-11-04
	Itorol® tablets	isosorbide mononitrate	tablets	Cardiovascular agents	367	6	0	1	0	0	0	0	4	1	2014-11-04
	JZOLOFT® OD tablets	sertraline hydrochloride	tablets	Agents affecting the central nervous system	77	8	0	0	1	0	0	1	4	2	2017-04-21
	KAYEXALATE® powder	sodium polystyrene sulfonate	powder	Cardiovascular agents	29	0	0	0	0	0	0	0	0	0	2014-08-18
	Keratinamin kowa cream	urea	cream	Agents for the epidermis	827	7	1	0	1	1	0	0	4	0	2014-11-04
	Klaricid® syrup	clarithromycin	syrup (dry syrup)	Agents against pathogenic organisms and parasites	96	0	0	0	0	0	0	0	0	0	2014-11-04
	Lasix® fine granules	furosemide	fine granules	Cardiovascular agents	43	0	0	0	0	0	0	0	0	0	2015-06-09
	Lasix® tablets	furosemide	tablets	Cardiovascular agents	2093	31	2	4	0	0	6	0	13	6	2015-06-09
	Laxoberon® solution	sodium picosulfate hydrate	solution	Agents affecting digestive organs	1873	12	4	0	1	0	0	0	6	1	2014-09-01
	Lendormin® D tablets	brotizolam	tablets	Agents affecting the central nervous system	1538	48	9	0	1	1	3	1	23	10	2014-08-04
	LIMAS® tablets	lithium carbonate	tablets	Agents affecting the central nervous system	550	6	0	1	0	0	0	1	2	2	2014-08-18
	Lipitor® tablets	atorvastatin calcium hydrate	tablets	Cardiovascular agents	1535	32	0	7	0	0	5	0	13	7	2014-08-04
	LIVACT® granules	L-isoleucine, L-leucine, L-valine	granules	Agents affecting metabolism (Nutrients, tonics and alteratives)	230	9	0	0	2	0	1	1	3	2	2016-09-20
	LOPEMIN® capsules	loperamide hydrochloride	capsules	Agents affecting digestive organs	1003	4	0	1	0	0	0	1	1	1	2014-11-04
	LOXONIN® fine granules	loxoprofen sodium hydrate	fine granules	Agents affecting the central nervous system	149	0	0	0	0	0	0	0	0	0	2014-07-22
	LOXONIN® gel	loxoprofen sodium hydrate	gel	Agents for the epidermis	498	7	1	0	0	0	0	0	5	1	2014-08-18
	LOXONIN® pap	loxoprofen sodium hydrate	pap	Agents for the epidermis	775	17	1	0	5	1	1	0	8	1	2014-08-18
	LOXONIN® tablets	loxoprofen sodium hydrate	tablets	Agents affecting the central nervous system	11322	113	36	5	1	1	7	0	49	14	2014-07-22
	LOXONIN® tape	loxoprofen sodium hydrate	tape	Agents for the epidermis	3391	106	8	22	37	1	5	0	24	9	2014-08-18
	MAINTATE® tablets	bisoprolol fumarate	tablets	Cardiovascular agents	527	8	0	0	0	0	0	0	8	0	2017-04-26
	Medicon® powder	dextromethorphan hydrobromide hydrate	powder	Agents affecting respiratory organs	8	0	0	0	0	0	0	0	0	0	2015-06-09
	Medicon® tablets	dextromethorphan hydrobromide hydrate	tablets	Agents affecting respiratory organs	1485	17	1	0	2	0	4	0	10	0	2015-06-09
	Mexitil® capsules	mexiletine hydrochloride	capsules	Cardiovascular agents	269	4	0	0	0	0	0	0	3	1	2014-08-18
	MILTAX® pap, MOHRUS® pap	ketoprofen	pap	Agents for the epidermis	1020	60	4	9	21	0	0	0	22	4	2014-08-18
	MONILAC® syrup	lactulose	syrup	Agents affecting metabolism (Other agents affecting metabolism)	181	7	0	0	1	0	0	5	0	1	2014-08-04
	MUCODYNE® DS	L-carbocisteine	dry syrup	Agents affecting respiratory organs	824	4	0	0	0	1	1	0	2	0	2014-07-24
	MUCODYNE® syrup	L-carbocisteine	syrup	Agents affecting respiratory organs	93	0	0	0	0	0	0	0	0	0	2014-07-24
	MUCODYNE® tablets	L-carbocisteine	tablets	Agents affecting respiratory organs	3595	36	4	6	0	1	4	0	17	4	2014-07-24
	Mucosolvan® L capsules	ambroxol hydrochloride	capsules	Agents affecting respiratory organs	595	0	0	0	0	0	0	0	0	0	2014-07-24
	Mucosolvan® tablets	ambroxol hydrochloride	tablets	Agents affecting respiratory organs	1170	9	1	0	0	1	1	0	5	1	2014-07-24
	Mucosta® granules	rebamipide	granules	Agents affecting digestive organs	120	0	0	0	0	0	0	0	0	0	2014-07-24
	Mucosta® tablets	rebamipide	tablets	Agents affecting digestive organs	6986	46	8	5	0	0	8	0	20	5	2014-07-24
	Mydrin®-M ophthalmic solution	tropicamide	ophthalmic solution	Other agents (Agents affecting sensory organs)	470	0	0	0	0	0	0	0	0	0	2015-06-09
	Mydrin®-P ophthalmic solution	tropicamide, phenylephrine hydrochloride	ophthalmic solution	Other agents (Agents affecting sensory organs)	451	0	0	0	0	0	0	0	0	0	2015-06-09
	Myonal® tablets	eperisone hydrochloride	tablets	Other agents (Agents affecting the peripheral nervous system)	598	11	0	4	0	0	0	1	6	0	2014-11-04
	MYSER® cream	difluprednate	cream	Agents for the epidermis	46	1	0	0	0	0	0	0	1	0	2015-11-16
	MYSER® ointment	difluprednate	ointment	Agents for the epidermis	536	6	0	0	1	0	0	0	4	1	2015-11-16
	Neoral® capsules	ciclosporin	capsules	Agents affecting metabolism (Other agents affecting metabolism)	455	9	1	3	0	1	0	0	3	1	2014-07-24
	NU-LOTAN tablets®	losartan potassium	tablets	Cardiovascular agents	263	4	0	0	0	0	1	0	2	1	2017-04-14
	OXYCONTIN® tablets	oxycodone hydrochloride hydrate	tablets	Other agents (Alkaloidal narcotics)	406	9	2	0	2	1	0	0	4	0	2015-12-14
	Pariet® tablets	rabeprazole sodium	tablets	Agents affecting digestive organs	1441	36	2	2	0	0	4	1	21	6	2015-11-27
	PENTASA® enema	mesalazine	enema	Agents affecting digestive organs	163	25	0	0	9	0	0	0	7	9	2014-08-04
	PENTASA® tablets	mesalazine	tablets	Agents affecting digestive organs	478	37	1	2	1	1	0	0	7	25	2014-08-04
	Plavix® tablets	clopidogrel sulfate	tablets	Agents affecting metabolism (Agents relating to blood and body fluids)	449	9	0	3	0	0	1	0	4	1	2016-10-07
	Pletaal® OD tablets	cilostazol	tablets	Agents affecting metabolism (Agents relating to blood and body fluids)	371	6	0	0	0	0	1	0	3	2	2014-08-18
	Posterisan® forte	killed escherichia coli suspension, hydrocortisone	ointment	Other agents (Agents for uro-genital and anal organs)	530	4	0	0	0	0	1	0	3	0	2015-06-09
	Primperan® fine granules	metoclopramide	fine granules	Agents affecting digestive organs	17	0	0	0	0	0	0	0	0	0	2016-04-15
	Primperan® tablets	metoclopramide	tablets	Agents affecting digestive organs	701	8	1	0	0	0	1	0	5	1	2016-04-15
	Promac® D tablets	polaprezinc	tablets	Agents affecting digestive organs	353	4	1	0	0	0	0	0	2	1	2014-11-04
	RENIVACE® tablets	enalapril maleate	tablets	Cardiovascular agents	350	9	0	2	0	0	0	0	4	3	2015-11-16
	RILUTEK® tablets	riluzole	tablets	Agents affecting the central nervous system	0	0	0	0	0	0	0	0	0	0	2017-04-28
	RISPERDAL® fine granules	risperidone	fine granules	Agents affecting the central nervous system	18	3	0	0	0	1	0	0	2	0	2014-08-18
	RISPERDAL® oral solution	risperidone	oral solution	Agents affecting the central nervous system	303	9	2	3	0	0	1	0	3	0	2014-08-18
	RISPERDAL® tablets	risperidone	tablets	Agents affecting the central nervous system	257	10	1	2	0	0	1	0	5	1	2014-08-18
	Rohypnol® tablets	flunitrazepam	tablets	Agents affecting the central nervous system	476	17	5	1	0	0	1	0	7	3	2014-11-04
	Selbex® capsules	teprenone	capsules	Agents affecting digestive organs	2350	25	1	4	0	0	3	0	16	1	2014-07-24
	Selbex® powder	teprenone	powder	Agents affecting digestive organs	31	1	0	0	0	0	0	0	1	0	2014-07-24
	Seroquel® fine granules	quetiapine fumarate	fine granules	Agents affecting the central nervous system	133	1	0	0	0	0	0	0	1	0	2014-11-04
	Seroquel® tablets	quetiapine fumarate	tablets	Agents affecting the central nervous system	711	17	0	3	0	0	2	0	10	2	2014-11-04
	SIGMART® tablets	nicorandil	tablets	Cardiovascular agents	383	7	0	2	0	0	0	0	3	2	2014-08-04
	SUNRYTHM® capsules	pilsicainide hydrochloride hydrate	capsules	Cardiovascular agents	173	4	0	0	0	0	1	0	2	1	2014-11-04
	Symmetrel® tablets	amantadine hydrochloride	tablets	Agents affecting the central nervous system	161	5	1	0	0	0	0	1	2	1	2014-07-14
	Takepron® OD tablets	lansoprazole	tablets	Agents affecting digestive organs	3473	39	4	6	4	0	0	0	19	6	2015-06-09
	U-PASTA KOWA ointment	sucrose, povidone-iodine	ointment	Agents for the epidermis	109	0	0	0	0	0	0	0	0	0	2014-08-04
	URSO® tablets	ursodeoxycholic acid	tablets	Agents affecting digestive organs	2293	90	0	5	6	3	6	0	31	39	2015-06-09
	VALTREX® granules	valaciclovir hydrochloride	granules	Agents against pathogenic organisms and parasites	3	0	0	0	0	0	0	0	0	0	2016-11-11
	VALTREX® tablets	valaciclovir hydrochloride	tablets	Agents against pathogenic organisms and parasites	119	1	0	0	0	0	0	0	0	1	2016-09-20
	VFEND® tablets	voriconazole	tablets	Agents against pathogenic organisms and parasites	29	0	0	0	0	0	0	0	0	0	2017-04-28
	Voltaren® SR capsules®	diclofenac sodium	capsules	Agents affecting the central nervous system	222	4	3	0	0	0	1	0	0	0	2014-08-04
	Voltaren® SUPPO®	diclofenac sodium	SUPPO	Agents affecting the central nervous system	895	13	3	0	0	1	1	0	8	0	2014-07-14
	Voltaren® tablets®	diclofenac sodium	tablets	Agents affecting the central nervous system	583	10	2	0	0	0	3	0	4	1	2014-08-04
	WYPAX® tablets	lorazepam	tablets	Agents affecting the central nervous system	729	13	3	2	1	1	0	0	3	3	2014-09-22
	Xylocaine® viscous	lidocaine	viscous	Other agents (Agents affecting the peripheral nervous system)	121	1	0	0	0	0	0	0	0	1	2015-06-09
	Zovirax® granules	aciclovir	granules	Agents against pathogenic organisms and parasites	3	0	0	0	0	0	0	0	0	0	2014-08-04
	Zovirax® tablets	aciclovir	tablets	Agents against pathogenic organisms and parasites	248	5	0	0	0	0	1	0	2	2	2014-08-04
	Zyloric® tablets	allopurinol	tablets	Agents affecting metabolism (Other agents affecting metabolism)	759	8	0	3	0	0	1	0	3	1	2014-08-18
	Zyprexa® tablets	olanzapine	tablets	Agents affecting the central nervous system	205	6	0	0	0	0	0	0	5	1	2017-04-20
	ZYVOX® tablets	linezolid	tablets	Agents against pathogenic organisms and parasites	2	0	0	0	0	0	0	0	0	0	2016-09-06
